# Supplementary material for: The Effects of Subjective Wellbeing and Self-Rated Health on Lifetime Risk of Cardiovascular Conditions in Women
Source: Int J Environ Res Public Health. 2023 Jul 17;20(14):6380. doi: 10.3390/ijerph20146380 (PMC10378917; doi:10.3390/ijerph20146380)
Supplement: Supplementary file 1 [file ijerph-20-06380-s001.zip]

Archive with 1 entries (1 files):
- ijerph-2396680-supplementary.pdf
